# Supplementary material for: Origins of the hydrothermal dolomites in Middle Permian, Sichuan Basin (SW China): Implication for the relationship with the Emeishan Large Igneous Province
Source: PLoS One. 2025 Nov 20;20(11):e0336625. doi: 10.1371/journal.pone.0336625 (PMC12633893; doi:10.1371/journal.pone.0336625)
Supplement: S1 Table — (XLSX) [file pone.0336625.s001.xlsx]

## Sheet: S1-Fluid inclusions 
Sample no.	Region	Host mineral	Occurrences	V％	Th(°C)	Tm-ice(°C)	Salinity (wt %)
TL6-7	Central	Rd3	Isolated	5	135.6	-3.5	5.71
TL6-7	Central	Rd3	Isolated	5	109.5	-17.3	19.68
TL6-7	Central	Rd3	Isolated	5	107.4	-16.4	19.76
TL6-11	Central	Rd3	Isolated	5	111.3	-16.4	19.76
TL6-11	Central	Rd3	Isolated	5	112.9
TL6-11	Central	Rd3	Isolated	5	133.2
CJG-1	NW	Cd	Isolated		107	-5.6	8.7
CJG-1	NW	Cd	Isolated		110	-5.7	8.8
CJG-1	NW	Cd	Isolated		106	-5.8	8.9
CJG-1	NW	Cd	Isolated		111	-5.4	8.4
CJG-1	NW	Cd	Isolated		96	-5.7	8.8
CJG-2	NW	Cd	Isolated		103	-4.7	7.4
CJG-2	NW	Cd	Isolated		102	-5.2	8.1
CJG-2	NW	Rd3	Isolated		105	-3.1	5.1
CJG-2	NW	Rd3	Isolated		107	-4.3	6.9
CJG-2	NW	Rd3	Isolated		125	-5.4	8.4
CJG-2	NW	Rd3	Isolated		112	-4.5	7.2
CJG-2	NW	Rd3	Isolated		101	-5.5	8.5
CJG-2	NW	Rd3	Isolated		98	-4.1	6.6
CJG-2	NW	Rd3	Isolated		103	-5.3	8.2
HJL-2	NW	Rd3	Isolated		122	-3.1	5.1
HJL-2	NW	Rd3	Isolated		107	-4.6	7.3
HJL-2	NW	Rd3	Isolated		127	-6.4	9.7
HJL-2	NW	Rd3	Isolated		125	-6.4	9.7
HJL-2	NW	Rd3	Isolated		130	-4.5	7.2
HJL-4	NW	Cd	Isolated		110	-4.1	6.6
HJL-4	NW	Cd	Isolated		101	-5.4	8.4
HJL-4	NW	Cd	Isolated		113	-6.9	10.4
HJL-4	NW	Cd	Isolated		125	-5.5	8.5
HJL-4	NW	Cd	Isolated		129	-6.4	9.7
HJL-4	NW	Cd	FIA		129	-5.2	8.1
HJL-4	NW	Cd	Isolated		131	-5.6	8.7
HJL-4	NW	Cd	FIA		135	-5.7	8.8
HJL-4	NW	Cd	FIA		125	-4.7	7.4
HJL-6	NW	Cd	Isolated		127	-5.5	8.5
HJL-6	NW	Cd	FIA		137	-5.8	8.9
HJL-6	NW	Cd	Isolated		122	-6	9.2
HJL-7	NW	Rd3	Isolated		124	-4.3	6.9
HJL-7	NW	Rd3	Isolated		118	-5.2	8.1
HJL-7	NW	Rd3	Isolated		110	-5.6	8.7
HS1-3	SW	Cd	FIA	20	192	-10.6	14.6
HS1-3	SW	Cd	FIA	30	154	-13.8	17.5
HS1-3	SW	Cd	FIA	20	221	-15.2	18.7
HS1-4	SW	Cd	FIA	30	219	-6.9	10.5
HS1-4	SW	Cd	FIA	30	209	-11.3	15.3
HS1-4	SW	Cd	FIA	20	248	-25.3	24.8
HS1-6	SW	Rd3	FIA	20	182	-14.1	17.8
HS1-6	SW	Rd3	FIA	20	225	-14.7	18.3
HS1-6	SW	Rd3	FIA	20	185	-24.8	24.6
HS1-6	SW	Rd3	FIA	20	248	-25.3	24.8
TL6-7	Central	Rd3	Isolated	5	142.2	-4.6	7.31
TL6-7	Central	Rd3	Isolated	5	127.6	-4.7	7.45
TL6-7	Central	Rd3	Isolated	5	140.7	-4.7	7.45
TL6-7	Central	Rd3	Isolated	5	141.5	-4.7	7.45
TL6-7	Central	Rd3	Isolated	5	132.7	-18.4	21.26
TL6-11	Central	Rd3	Isolated	5	134.5	-18.8	21.54
TL6-11	Central	Rd3	Isolated	5	132.3	-19.2	21.82
TL6-11	Central	Rd3	Isolated	5	131.6	-19.3	21.89
TL6-11	Central	Rd3	Isolated	5	131.3
TL6-11	Central	Rd3	Isolated	5	133.4
TL6-11	Central	Rd3	Isolated	5	141.3
TL6-14	Central	Cd	Isolated	5	117.6	-8.3	12.05
TL6-14	Central	Cd	Isolated	5	142.2	-10.9	14.87
TL6-14	Central	Cd	Isolated	5	142.2	-11.2	15.17
TL6-14	Central	Cd	Isolated	5	141.1	-11.4	15.37
TL6-14	Central	Cd	Isolated	5	116.2	-11.6	15.57
TL6-14	Central	Cd	Isolated	5	117.8	-11.7	15.67
TL6-14	Central	Cd	Isolated	5	157.3	-11.7	15.67
TL6-14	Central	Cd	Isolated	5	114.5	-11.9	15.86
TL6-14	Central	Cd	Isolated	5	119.3	-13.2	17.08
TL6-9	Central	Cd	Isolated	5	120.4	-13.4	17.26
TL6-9	Central	Cd	Isolated	5	121.4	-13.4	17.26
TL6-9	Central	Cd	Isolated	5	115.3
TL6-9	Central	Cd	Isolated	5	116.6
TL6-9	Central	Cd	Isolated	5	117.2
TL6-9	Central	Cd	Isolated	5	117.6
TL6-9	Central	Cd	Isolated	5	141.2
TL6-9	Central	Cd	Isolated	5	143.4
TL6-9	Central	Cd	Isolated	5	143.7
TL6-2	Central	Cd	FIA	20	132	-9.3	13.2682
TL6-2	Central	Cd	FIA	20	126	-9.4	13.3732
TL6-2	Central	Cd	Isolated	20	163	-9.4	13.3732
TL6-2	Central	Cd	Isolated	40	162	-9.5	13.4777
TL6-2	Central	Cd	Isolated	20	158	-9.6	13.5815
TL6-2	Central	Cd	Isolated	30	159	-9.7	13.6848
TL6-2	Central	Cd	Isolated	30	145	-9.8	13.7876
TL6-2	Central	Cd	Isolated	20	153	-9.8	13.7876
TL6-2	Central	Cd	Isolated	20	187	-10.5	14.4915
TL6-2	Central	Cd	Isolated	20	161	-10.6	14.59
TL6-2	Central	Cd	Isolated	30	156	-11.2	15.1707
TL6-2	Central	Cd	Isolated	30	163	-12.3	16.1938
TL6-2	Central	Cd	Isolated	40	132	-12.5	16.3745
TL6-2	Central	Cd	Isolated	20	158	-12.8	16.6429
TL6-2	Central	Cd	Isolated	20	135	-13.4	17.1701
TL6-2	Central	Cd	Isolated	20	164	-13.4	17.1701
TL6-2	Central	Cd	Isolated	20	167	-14.5	18.1075
TL6-2	Central	Cd	Isolated	30	135	-19.5	22.0455
TL6-17	Central	Rd3	Isolated	5	144.3	-11.7	15.67
TL6-17	Central	Rd3	Isolated	5	147.4	-12.2	16.15
TL6-4	Central	Cd	Isolated	5	128.4	-2.2	3.71
TL6-4	Central	Cd	Isolated	5	131.4	-2.2	3.71
TL6-4	Central	Cd	Isolated	5	129.5	-2.4	4.03
TL6-4	Central	Cd	Isolated	5	129.5	-2.4	4.03
TL6-4	Central	Cd	Isolated	5	127.3	-2.7	4.49
TL6-4	Central	Cd	Isolated	5	116.9	-3.2	5.26
TL6-4	Central	Cd	Isolated	5	121.4	-3.5	5.71
TL6-4	Central	Cd	Isolated	5	125.3	-3.7	6.01
TL6-4	Central	Cd	Isolated	5	132.2	-3.7	6.01
TL6-4	Central	Cd	Isolated	5	127.7
TL6-4	Central	Cd	Isolated	5	130.6
TL6-4	Central	Cd	Isolated	5	132.5
TL6-4	Central	Cd	Isolated	30	128	-11.2	15.1707
TL6-4	Central	Cd	FIA	20	139	-12.4	16.2843
XJG-13	SW	Cd	Cluster	20	164	-5.5	8.7
XJG-13	SW	Cd	Cluster	20	183	-6	9.4
XJG-13	SW	Cd	Cluster	20	176	-6.4	9.9
XJG-13	SW	Cd	Cluster	30	173	-7.9	11.7
XJG-13	SW	Cd	Cluster	20	184	-7.9	11.7
XJG-14	SW	Cd	Cluster	20	169	-8.5	12.4
XJG-14	SW	Cd	Cluster	20	164	-8.6	12.5
XJG-14	SW	Cd	Cluster	30	189	-8.6	12.5
XJG-14	SW	Cd	Cluster	20	177	-12	15.9
XJG-14	SW	Cd	Cluster	20	194	-14.2	17.9
XJG-14	SW	Cd	Isolated	30	220	-4.8	7.8
XJG-14	SW	Cd	Isolated	20	229	-4.8	7.8
XJG-14	SW	Cd	Isolated	30	229	-4.9	7.9
XJG-14	SW	Cd	Isolated	20	215	-5.3	8.5
XJG-3	SW	Rd3	Isolated	20	202	-5.7	9
XJG-3	SW	Rd3	Isolated	30	203	-6.2	9.7
ZC-2	SW	Cd	Isolated	30	239	-2.4	4.1
ZC-2	SW	Cd	Isolated	20	198	-4.9	7.9
ZC-2	SW	Cd	Isolated	30	191	-8.4	12.3
ZC-2	SW	Cd	Isolated	40	190	-8.5	12.4
ZC-2	SW	Cd	Isolated	20	224	-8.6	12.5
ZC-2	SW	Cd	Isolated	20	225	-8.8	12.7
ZC-2	SW	Cd	Isolated	30	220	-10.5	14.5
ZC-8	SW	Cd	Isolated	20	192	-10.6	14.6
ZC-8	SW	Cd	Isolated	20	179	-10.9	14.9
ZC-8	SW	Cd	Isolated	20	179	-11.2	15.2
ZC-8	SW	Cd	Isolated	30	240	-24.3	24.4
ZC-8	SW	Cd	Isolated	20	204	-15.6	19
ZC-8	SW	Cd	Isolated	30	255	-19.2	21.8
ZC-8	SW	Cd	Isolated	20	189	-21.3	23.4
ZC-8	SW	Cd	Isolated	40	255	-21.6	23.5
ZC-8	SW	Cd	Isolated	35	234	-25.1	24.7
