# Supplementary material for: Origins of the hydrothermal dolomites in Middle Permian, Sichuan Basin (SW China): Implication for the relationship with the Emeishan Large Igneous Province
Source: PLoS One. 2025 Nov 20;20(11):e0336625. doi: 10.1371/journal.pone.0336625 (PMC12633893; doi:10.1371/journal.pone.0336625)
Supplement: S2 Table — (XLSX) [file pone.0336625.s002.xlsx]

## Sheet: S2 Isotopes
Samples identification				Stable isotopes
Sample ID	Strata	Production Place	Minerals Type	δ13C(‰)VPDB	δ18O(‰)VPDB	87Sr/86Sr
CJG-1	P1q	NW	Rd3	2.69	-6.54	0.708375
CJG-2	P2q	NW	Rd3			0.7084
CJG-3	P2q	NW	Rd3	2.03	-7.38
EY-1	P2q	Central	lime	2.94	-4.8	0.7072
EY-2	P2q	Central	lime	4.49	-4.15
EY-3	P2q	Central	lime	5.15	-4.42
EY-4	P2m	Central	lime	3.77	-4.56
EY-5	P2q	Central	Rd3	3.8	-7.17
EY-6	P2q	Central	Rd3	3.83	-6.76
GZS-1	P2m	Central	Rd3	4.2	-8.3
GZS-2	P2m	Central	Rd3	3.9	-8.4
GZS-3	P2m	Central	Rd3	4	-8.4
GZS-4	P2m	Central	Rd3	0.6	-8.3
GZS-5	P2m	Central	Rd3	4.3	-8.3
GZS-6	P2m	Central	Rd3	4.5	-8.3
HJL-1	P2q	NW	Rd3	2	-6.8	0.7076
HJL-2	P2q	NW	Rd3	2.5	-6.9	0.7074
HJL-3	P2q	NW	Rd3	2.7	-6.5	0.70738
HJL-4	P2q	NW	Cd	2.3	-6.9	0.70764
HJL-5	P2q	NW	Cd	2.9	-7.4	0.70769
HJL-6	P2q	NW	Cd	2.9	-6.9	0.70779
HJL-7	P2q	NW	Rd3	2.2	-7	0.70745
HL-1	P2m	Central	Rd3	3.4	-7.9	0.708571
HL-2	P2m	Central	Rd3	1.8	-6.8
HS1-1	P2q	SW	Rd3	3.69	-11.41	0.708235
HS1-2	P2q	SW	Rd3	3.68	-11.52	0.708646
HS1-3	P2q	SW	Cd	3.77	-12
HS1-4	P2q	SW	Cd			0.708372
HS1-5	P2q	SW	Cd	3.31	-12.31	0.708811
HS1-6	P2q	SW	Rd3	3.38	-11.76	0.708417
HS1-7	P2q	SW	Rd3	3.48	-10.94
HS1-8	P2q	SW	Rd3	3.66	-12.01	0.708362
HS1-9	P2q	SW	Rd3	3.89	-11.53
HS1-10	P2q	SW	Rd3			0.708894
HS1-11	P2q	SW	Rd3	4.92	-10.1	0.708787
LSX-1	P2m	Central	lime	4.4	-6.5
SDZ-1	P2m	NW	lime	4.49	-4.25
SDZ-2	P2m	NW	lime			0.7072
SDZ-3	P2q	NW	lime	2.76	-6.55
SDZ-4	P2q	NW	lime	2.71	-6.22	0.7079
SDZ-5	P2q	NW	Rd3			0.7083
SH-1	P2q	NW	lime	3.81	-5.1
TL6-1	P2m	Central	lime			0.7053
TL6-2	P2m	Central	Cd			0.7092
TL6-3	P2m	Central	Cd			0.7083
TL6-4	P2m	Central	Cd	2.93	-8	0.708655
TL6-5	P2m	Central	lime	3.23	-7.76	0.7079
TL6-6	P2m	Central	Cd	3.44	-7.94
TL6-7	P2m	Central	Rd3			0.7091
TL6-8	P2m	Central	lime	3.47	-6.71	0.708
TL6-9	P2m	Central	Cd	3.53	-6.99	0.708508
TL6-10	P2m	Central	Cd	3.48	-8.16	0.708399
TL6-11	P2m	Central	Rd3			0.708418
TL6-12	P2m	Central	lime	3.98	-7.35	0.7078
TL6-13	P2m	Central	Rd3			0.708201
TL6-14	P2m	Central	Cd	2.95	-7.86
TL6-15	P2m	Central	lime			0.7078
TL6-16	P2m	Central	lime	3.64	-6.44	0.7071
TL6-17	P2m	Central	Rd3	2.57	-7.96	0.708009
XBX-1	P2q	NW	lime	3.14	-5.36
XBX-2	P2q	NW	lime	3.29	-4.61
XBX-3	P2q	NW	lime	3.04	-5.29
XBX-4	P2q	NW	lime	3.16	-4.48	0.7074
XBX-5	P2q	NW	lime	3.29	-4.59
XJG-1	P2q	SW	Rd3			0.70941
XJG-2	P2q	SW	Rd3	4.03	-9.11
XJG-3	P2q	SW	Rd3	2.14	-11.18
XJG-4	P2q	SW	lime			0.7071
XJG-5	P2q	SW	Rd3	2.07	-10.07
XJG-6	P2q	SW	lime	3.81	-6.1
XJG-7	P2q	SW	Rd3
XJG-8	P2m	SW	Rd3
XJG-9	P2m	SW	Rd3
XJG-10	P2m	SW	Rd3
XJG-11	P2q	SW	Rd3
XJG-12	P2q	SW	Rd3	1.21	-11.89
ZC-1	P2q	SW	Rd3	4.48	-10.59	0.709103
ZC-2	P2q	SW	Cd	2.09	-10.72
ZC-3	P2q	SW	Rd3	4.3	-11.58
ZC-4	P2q	SW	Rd3	3.75	-10.66
ZC-5	P2q	SW	Rd3	4.01	-10.86	0.708461
ZC-6	P2q	SW	Cd	3.85	-11.36	0.710178
ZC-7	P2q	SW	Rd3	3.69	-11.45	0.7087
ZC-8	P2q	SW	Cd	3.86	-11.43	0.709582
ZC-9	P2m	NW	lime	4.03	-3.69
ZC-10	P2m	NW	lime	4.38	-4.8
ZC-11	P2q	NW	Rd3	5.28	-7.26
ZC-12	P2q	NW	lime	3.7	-6.55
ZC-13	P2q	NW	lime	3.84	-7.39
Outcrop	longitude	latitude
CJG	105°27′9″E	32°19′25″N
EY	106°49′16.97″E	30°32′41.58″N
GZS	108°18′31.098″E	31°42.2159′″N
HL	107°54′44.43″E	29°40′45.636″N
HJL	105°25′16.183″E	32°18′54.783″N
HS1	103°13′06.465″E	29°53′35.141″N
LSX	108°17′7.56″E	29°53′56.22″N
SDZ	105°38′46.8″E	32°28′54.42″N
SH	108°39′27.61″E	31°57′04.16″N
TL6	107°35′52.29″E	29°59′44.72″N
XBX	105°44′41.68″E	32°31′34.78″N
XJG	102°37′26.82″E	28°51′35.94″N
ZC	103°07′17.46″E	29°33′17.49″N
